# Supplementary material for: A leaf reflectance-based crop yield modeling in Northwest Ethiopia
Source: PLoS One. 2022 Jun 16;17(6):e0269791. doi: 10.1371/journal.pone.0269791 (PMC9202864; doi:10.1371/journal.pone.0269791)
Supplement: S1 Table — (XLSX) [file pone.0269791.s001.xlsx]

## Sheet: Minimum temperature
S1 Table. Climatic data of Aba Gerima watershed
Month and year	January	February	March	April	May	June	July	August	September	October	Novemeber	Decemeber
1994	8.47419	9.62143	14.9742	13.5467	14.7323	14.39	13.8968	13.6548	13.23	12.3323	11.3033	9.70968
1995	7.06129	9.51429	13.2839	13.5467	14.6839	14.79	13.6968	13.6548	13.55	12.8258	10.45	8.32581
1996	7.65806	10.4821	13.6452	16.4867	16.0355	14.87	14.2581	14.3742	13.4633	14.0065	10.9067	9.86452
1997	9.66774	11.3862	13.4806	13.0567	16.0226	15.0133	14.8161	13.8548	13.7133	12.6968	9.54074	6.68065
1998	6.11935	7.79643	10.4967	10.46	13.0774	14.1867	13.5	13.2129	12.9267	12.47	10.5893	10.1613
1999	10.2903	10.6286	13.8467	14.05	15.4387	15.6633	14.4677	14.0419	13.5633	11.971	9.92333	6.40645
2000	6.25161	9.83333	12.1	3.4	14.2	14.9778	14.7	14.1548	13.2367	13.2097	10.7733	9.1129
2001	8.07419	9.24138	13.4839	14.7967	16.0968	15.1467	14.3161	14.4419	13.2867	14.1871	11.7767	10.41
2002	8.74516	10.1786	13.0774	15.7567	15.3839	14.5767	14.1742	14.2161	13.8	13.9194	12.2633	9.53226
2003	9.87742	11.6857	11.6	16.4633	15.9484	15.4833	15.0387	14.7968	14.5833	13.3806	12.9967	9.80323
2004	9.52581	11.5286	12.029	16.48	16.6774	15.48	15.2484	14.729	14.1633	13.8484	12.3867	11.7581
2005	9.93548	12.331	14.3	16.5933	15.8548	14.8767	14.6516	14.5613	14.08	13.2742	12.02	10.6935
2006	9.95	11.1571	15.2677	15.31	15.8516	14.7433	14.9871	14.7548	14.0633	14.4806	13.62	11.3839
2007	10.3387	10.025	14.6333	16.15	16.2129	15.0633	14.7806	14.9097	14.1833	14.1226	10.7467	8.80968
2008	9.50333	10.9821	10.5548	15.47	14.771	13.4133	13.7742	14.2871	13.4933	13.7581	10.8533	10.1387
2009	9.42258	10.7448	13.2452	14.52	15.4387	14.6233	14.2806	13.771	13.4833	13.7032	10.9033	9.13871
2010	6.81935	10.4036	12.6323	14.5	14.5129	13.6962	12.8526	11.9194	12	14.729	11.7207	10.8933
2011	10.1555	11.7179	13.3032	14.9533	15.8581	15.237	14.8194	14.6645	13.9033	14.0677	12.5367	9.72258
2012	8.55806	12.64	15.2484	14.9147	16.9581	15.6133	14.7387	14.9581	14.1333	13.771	11.6567	9.39032
2013	9.59355	10.8138	12.9129	15.19	15.1419	15.3033	14.4032	14.6935	13.91	13.0355	12.8467	10.3839
2014	7.66452	11.3214	13.7129	16.2133	14.3806	15.5267	14.6233	14.9323	14.4933	14.1774	11.14	6.61613
2015	8.66129	10.8964	12.1677	14.08	15.5645	14.9733	14.9613	14.8387	14.05	14.3258	11.63	8.55484
2016	7.32581	8.46071	10.6323	12.2267	13.1129	11.21	10.6871	10.0968	9.56667	13.6667	10.7	6.25806
2017	8.95806	8.46552	9.09355	15.06	14.9774	17.92	13.3258	13.1935	12.5367	12.4935	8.69	7.63871
2018	5.42581	11.4107	12.8548	13.076	14.6	14.7767	14.1	14.9129	12.1133	11.987	8.61667	8.65
2019	8.35484	9.91786	12.4129	16.6633	15.9968	14.4133	14.7323	14.64	14.0067	13.371	9.78667	5.8871
2020	6.4129	6.43929	11.3677	15.6667	14.9613	14.4241	13.5548	13.2194	12.8767	12.1161	10.4633	6.00645
2021	8.02903	8.92759	12.452	12.0875	15.4815	15.3567	14.4323	13.8567	13.5633	11.2	9.5	5.4
Average monthly temperature (Tp, ° C)	8.45907	10.3054	12.8146	14.3114	15.2847	14.8482	14.2078	14.0479	13.4276	13.326	11.0836	8.83324

## Sheet: Maximum temperature
Month and year	January	February	March	April	May	June	July	August	September	October	Novemeber	Decemeber
1994	27.4516	26.7536	29.7968	28.1433	26.6645	26.15	23.9065	24.071	24.77	26.3194	26.4467	26.429
1995	26.4355	27.9321	29.7645	28.8833	29.7806	26.01	23.8097	23.9581	24.9333	26.2194	27.1	26.2452
1996	26.5742	28.6464	29.4774	31.01	27.5839	26.55	25.6968	24.8226	26.47	26.9548	26.9367	26.9161
1997	27.5774	27.7138	30.7645	30.6467	29.5355	26.6933	23.2258	23.5194	24.9267	26.4581	26.35	26.0097
1998	25.629	26.9464	27.7226	28.4233	28.2097	26.5833	24.1387	23.8774	24.8367	25.0581	26.7852	25.8226
1999	26.9742	26.6179	29.1786	29.57	29.8355	27.9467	24.4097	24.6677	25.02	26.8226	26.97	27.3806
2000	26.9806	27.8792	28.1	28.5	29.1	25.26	23.7323	23.7677	25.35	26.1903	26.13	25.8742
2001	25.3567	25.9655	29.6161	29.3793	29.1419	27.4867	24.2935	23.0903	25.08	25.329	25.1931	25.5387
2002	25.7097	26.5393	29.3355	28.44	28.4871	26.15	24.2806	24.4806	24.7567	25.8194	26.8633	26.5355
2003	27.3323	28.2185	28.8323	30.7	28.7129	25.6833	23.4645	23.3968	25.42	26.929	27.09	26.0097
2004	27.0774	27.7536	29.1484	30.2867	29.1935	27.4267	24.2548	24.1742	25.6133	27.0516	26.6833	26.729
2005	26.4774	29.2517	29.2226	29.85	27.2967	26.1414	25.1774	24.7613	26.1733	27.4806	26.7533	26.971
2006	27.0871	29.2786	30.5097	29.8	28.2194	26.5967	25.1226	25.7323	27.5367	27.2	27.54	27.871
2007	27.3774	28.0143	30.28	32.09	29.871	27.8467	23.1613	23.1192	25.07	26.3581	26.9333	26.9387
2008	26.8742	30.3036	29.229	31.25	29.0968	27.82	23.2871	24.0871	24.3897	25.1516	26.1414	25.9065
2009	27.2452	29.0103	30.6387	28.04	29.45	27.1233	24.7258	24.4645	25.77	25.7645	26.3333	26.4129
2010	25.9806	28.6393	28.7742	30.69	29.6581	25.8933	24.5033	24.5161	25.9533	26.9097	26.3933	27.2161
2011	26.8032	29.0929	29.5581	31.1621	30.8161	27.7133	25.7903	25.1161	26.1633	27.7516	27.6467	26.6839
2012	27.5387	30.0357	31.2129	31.5567	32.1774	27.8467	24.671	24.6516	25.8267	27.671	27.2	25.8
2013	27.2548	27.4034	30.1258	29.39	31.0129	27.2	25.4742	25.1677	26.16	27.1677	27.4933	27.0548
2014	26.1677	29.7357	29.2645	30.2467	28.9452	27.3167	23.3355	24.2935	24.8533	25.8194	26.76	26.7839
2015	27.6258	29.0464	29.2355	29.7533	28.2065	26.51	24.1935	23.7452	24.5467	26.3581	26.1967	25.6968
2016	25.8032	27.9357	30.0323	29.6667	29.5355	25.78	23.6387	24.1935	24.8967	26.3129	26.5367	27.0387
2017	27.7806	28.5893	30.4194	28.6033	27.6839	26.21	24.1581	24.8032	25.3933	25.8806	26.0733	26.3129
2018	26.8323	28.9179	30.0968	30.5033	30.5742	28.5733	14.9194	24.4484	26.1667	26.2548	27.31	26.4194
2019	27.0548	28.55	29.729	30.96	28.8677	27.5233	23.971	23.8871	24.97	26.6935	26.5567	25.929
2020	26.3129	29.325	29.2065	30.8133	28.671	26.9167	24.7516	24.3871	25.0533	26.5484	26.0433	25.9226
2021	27.4516	29.6655	30.6097	30.2	30.629	27.1133	24.5516	24.3226	25.1767	25.4	26.1	25.4
Average monthly temperature (Tp, ° C)	26.8131	28.3486	29.6386	29.9485	29.177	26.8595	23.9516	24.2687	25.4027	26.4241	26.6628	26.4232

## Sheet: Rainfall
Month and year	January	February	March	April	May	June	July	August	September	October	Novemeber	Decemeber	Annual rainfall (RF, mm)
1994	3.5	0	2.9	66.3	128.8	186.5	451.5	385.3	177.8	56.4	4	0	1463
1995	0	0.3	5.1	16.5	9.4	212.4	410.7	273.2	170.8	115.9	0	0	1214.3
1996	0	0.1	0.8	8.3	197.6	234.5	208.1	302.4	133.3	97.2	9.3	0	1191.6
1997	1.2	26.9	0	0	31.7	164.9	467.3	273.6	192.2	113.6	31	8.8	1311.2
1998	0	0	7.9	9.8	123	169.6	412.4	513	269.2	76	16.4	3.3	1600.6
1999	4.6	6.3	1	19.8	15.9	83.6	559.5	463.3	224.2	40	0	0	1418.2
2000	0	0.1	0	0	0	196.1	557.2	368.1	245	100.5	0.9	1.8	1469.7
2001	0	0	4.3	63.7	49.9	114.4	290.5	446.81	154.1	209.6	65.3	0	1398.61
2002	5.5	0	12.2	27.3	106.3	207.8	476.5	362.8	252	114.9	18.9	0	1584.2
2003	0	0.8	0	21.7	103.5	190.3	314.1	272	145.6	19.2	3.7	5.6	1076.5
2004	0	4.1	8.4	19.2	76.5	261.4	417.5	259.5	106.21	20.5	8.4	4.7	1186.41
2005	0	0.7	28	49	99.2	261.6	295.2	359.3	211.9	48.4	26.7	0	1380
2006	0.01	0	19.4	29.13	237.51	121.71	233.52	217.53	179.71	145.5	23.41	10.1	1217.53
2007	0	0	18.8	0.6	107.6	196.5	384.1	358	240.6	115.3	1.1	0	1422.6
2008	9	0	0	8.1	50.5	130.9	393.6	485.7	196.3	197.3	3	0	1474.4
2009	0	0	0.3	90.3	61.2	153.7	314.2	517.2	225.8	173.3	27.8	0	1563.8
2010	0	0	1	22.7	54.8	249.3	380.6	562.1	142.5	92.7	12.5	16.9	1535.1
2011	0	1.2	8.2	15.9	2	437.2	465	405	154.9	17.8	0.5	1	1508.7
2012	0	0	0.3	0	1.2	239.2	616.2	451.1	258.3	74.2	5.2	5.7	1651.4
2013	8.7	20.5	5.1	39.2	7.3	144.3	503.3	294.5	232	89.9	7.4	0	1352.2
2014	0.7	9	85.6	9.9	74.6	188.8	533.3	247.5	278	52.8	7.4	0	1487.6
2015	3.1	0.2	0.1	6.7	151.2	225.5	563.9	364.1	211	153.7	0	3.7	1683.2
2016	0	0	1.1	29.2	16.2	285.6	314.8	328.8	203.4	115.6	11.4	0	1306.1
2017	1.8	0	0	104.3	87.8	175.6	481.5	337.6	150.2	56.5	33.1	0	1428.4
2018	0	0	7.7	3	8	66.3	319.5	618.5	112.1	56.8	3	0	1194.9
2019	13.3	0	0	34	72.1	127.3	407.8	449.3	182.2	54.6	1.5	0	1342.1
2020	0	0	28.4	12.9	103	169	415.4	312.8	144	37.9	28.1	0	1251.5
2021	0	0	1	0	25.4	122	466.5	504.4	255.9	315	251	12	1953.2
Average monthly rainfall (RF, mm)	1.83607	2.50714	8.84286	25.2689	71.5075	189.858	416.204	383.337	194.615	98.6107	21.4646	2.62857
