# Supplementary material for: A leaf reflectance-based crop yield modeling in Northwest Ethiopia
Source: PLoS One. 2022 Jun 16;17(6):e0269791. doi: 10.1371/journal.pone.0269791 (PMC9202864; doi:10.1371/journal.pone.0269791)
Supplement: S2 Table — (XLSX) [file pone.0269791.s002.xlsx]

## Sheet: locations
S2 Table. Geographical locations of maize sample plots in Aba Gerima watershed
Sampling plots	X	Y	Z
1	336528	1288269	2017
2	336502	1288302	2014
3	336484	1288339	2010
4	336573	1288202	2021
5	336644	1288313	2018
6	336724	1288236	2028
7	336512	1288431	2005
8	336469	1288427	2006
9	336349	1288468	2022
10	336323	1288320	2017
11	336452	1288388	2008
12	336339	1288299	2024
13	336356	1288326	2022
14	336372	1288345	2021
15	336387	1288370	2019
16	336396	1288408	2018
17	336419	1288439	2017
18	336428	1288460	2017
19	336370	1288543	2022
20	336340	1288505	2023
21	336311	1288469	2024
22	336332	1288445	2025
23	336361	1288426	2023
24	336387	1288454	2022
25	336595	1288144	2031
26	336622	1288153	2032
27	336645	1288156	2033
28	336672	1288161	2033
29	336692	1288172	2034
30	336707	1288185	2035
31	336671	1288268	2032
32	336634	1288255	2031
33	336612	1288228	2030
34	336509	1288121	2030
35	336519	1288169	2029
36	336548	1288176	2029
37	336581	1288181	2030
38	336607	1288190	2031
39	336633	1288198	2032
40	336661	1288213	2032
41	336643	1288344	2023
42	336610	1288310	2024
43	336581	1288275	2025
44	336546	1288239	2026
45	336516	1288207	2027
46	336492	1288175	2028
47	336471	1288156	2028
48	336439	1288105	2029
