# Supplementary material for: A leaf reflectance-based crop yield modeling in Northwest Ethiopia
Source: PLoS One. 2022 Jun 16;17(6):e0269791. doi: 10.1371/journal.pone.0269791 (PMC9202864; doi:10.1371/journal.pone.0269791)
Supplement: S3 Table — (XLSX) [file pone.0269791.s003.xlsx]

## Sheet: Correlation coefficient
S3 Table. Interpretation of the correlation coefficient values
Correlation coefficient value	Interpretation
0.80-1.00 (-0.80 to -1.00)	Very strong
0.60-0.799 (0.60 to -0.799)	Strong
0.40-0.599 (-0.40 to -0.599)	Medium
0.20-0.399 (-0.20 to -0.399)	Low
0.00-0.19 (-0.00 to -0.199)	Very low
Source: Sugiyono, 2013
